# Supplementary material for: The Soybean bZIP Transcription Factor Gene GmbZIP2 Confers Drought and Salt Resistances in Transgenic Plants
Source: Int J Mol Sci. 2020 Jan 20;21(2):670. doi: 10.3390/ijms21020670 (PMC7013997; doi:10.3390/ijms21020670)
Supplement: Supplementary file 1 [file ijms-21-00670-s001.zip]

Archive with 2 entries (2 files):
- ijms-677901 - supplementary.pdf
- Supplemental Table S4..xls
