# Supplementary material for: The Soybean bZIP Transcription Factor Gene GmbZIP2 Confers Drought and Salt Resistances in Transgenic Plants
Source: Int J Mol Sci. 2020 Jan 20;21(2):670. doi: 10.3390/ijms21020670 (PMC7013997; doi:10.3390/ijms21020670)
Supplement: Supplementary file 1 [file ijms-21-00670-s001.zip › Supplemental Table S4..xls]

## Sheet: Sheet4
	Flower.open	Flower.unopen	Lateral root.standard	Leaf.ammonia	Leaf.nitrate	Leaf.standard	Leaf.symbiotic condition	Leaf.urea	Nodules.symbiotic condition	Root tip.standard	Root.ammonia	Root.nitrate	Root.standard	Root.symbiotic condition	Root.urea	Shoot tip.standard	Stem.standard	Flower	Leaves	Nodules	Pod	Root	Root Hairs	Seed	Shoot Apical Meristem	Stem
GmbZIP1	0.611	0.697	0.312	0.598	0.597	0.676	0.673	0.629	0.318	0.27	0.361	0.321	0.306	0.308	0.269	0.796	0.4	12.508	9.676	6.551	10.831	5.64	5.419	9.624	12.147	6.948
GmbZIP2	0.343	0	0.153	0	0	0	0	0.015	0.288	0.096	1.012	0.433	0.052	1.144	1.168	0.524	0.093	0.777	0	0.048	1.087	0.044	0.1	0.431	0.566	0.096
GmbZIP3	65.863	36.342	29.935	35.675	34.339	35.045	40.776	33.541	159.869	31.211	263.613	143.25	83.001	177.773	97.179	20.502	50.209	90.825	89.475	50.125	21.809	34.816	48.071	39.06	16.254	25.485
GmbZIP4	0.759	0.896	1.045	0.327	0.269	0.454	0.207	0.26	0.285	0.746	0.2	0.253	0.313	0.163	0.107	0.441	0.44	10.543	7.95	10.907	6.016	14.298	14.221	8.607	7.081	5.794
GmbZIP5	0.701	0.69	0.665	0.553	0.597	0.729	0.559	0.597	0.655	0.508	0.905	1.029	0.813	0.732	0.704	0.547	0.444	12.145	15.912	10.887	6.383	13.233	10.468	5.713	7.974	8.837
GmbZIP6	6.143	10.944	3.669	7.817	10.764	8.197	7.609	7.93	6.619	1.127	9.97	12.294	14.224	8.042	7.448	4.876	8.844	8.588	11.878	8.732	9.668	13.749	7.839	8.438	10.022	10.452
GmbZIP7	1.325	0.977	0.882	0.648	0.707	0.516	0.521	0.695	6.23	0.872	4.16	5.259	3.448	4.409	3.292	0.784	0.73	6.246	7.339	9.002	3.19	12.705	8.848	7.265	4.008	6.103
GmbZIP8	1.258	1.117	0.953	0.404	0.413	0.612	0.307	0.407	0.446	1.006	0.798	0.576	0.683	0.574	0.534	1.174	0.522	2.507	0.859	1.901	2.083	3.838	2.295	1.193	2.777	2.048
GmbZIP9	0.979	0.545	0.572	0.454	0.659	0.621	0.582	0.679	0.335	0.358	1.159	1.68	3.749	0.832	0.987	1.134	0.604	2.812	4.41	3.196	4.26	2.411	2.581	3.297	3.573	6.07
GmbZIP10	2.051	1.824	1.743	1.857	1.946	1.957	1.791	2.301	1.292	1.134	2.736	4.318	3.265	2.697	4.239	2.348	2.554	9.851	24.074	9.22	12.713	9.232	8.503	10.644	8.846	23.556
GmbZIP11	9.026	10.019	7.487	11.775	11.948	8.311	12.404	11.705	21.443	8.201	16.075	16.861	10.108	28.612	27.516	7.186	10.578	12.979	9.814	17.458	13.947	17.626	16.099	7.612	11.42	16.861
GmbZIP12	1.113	0.52	0.168	2.257	1.283	0.938	2.456	2.01	0.742	0.132	1.58	0.463	0.335	1.646	1.31	0.418	0.313	20.564	15.267	4.059	5.639	3.95	2.215	1.823	5.446	2.644
GmbZIP13	0.069	0.191	0.337	0.085	0.102	0.082	0.105	0.183	0.02	0.186	0.043	0.104	0.063	0.049	0.074	0.515	0.063	0.079	0.166	0.242	0.243	0.072	0.223	2.586	0.255	0.22
GmbZIP14	4.277	5.369	4.595	1.512	1.691	1.239	1.284	1.66	1.561	3.092	2.08	2.302	3.534	1.331	1.46	1.605	3.074	9.28	4.219	6.655	7.459	10.307	5.153	5.26	2.133	13.603
GmbZIP15	6.193	5.416	5.592	8.493	7.359	6.046	8.972	7.545	9.291	4.597	14.024	9.465	4.327	12.428	16.111	6.343	3.91	13.65	22.676	10.118	7.235	11.74	9.693	3.995	7.207	6.886

## Sheet: Sheet1
	ABRE	DRE	LTR	MYB	MYC	CGTCA-motif	TGACG-motif
Glyma.08G265600.1-1	4	0	0	10	16	0	0
Glyma.06G048500.1-2	10	2	1	5	16	1	3
Glyma.02G012700.1-3	1	0	2	33	10	1	5
Glyma.03G255000.1-4	13	0	0	14	14	2	3
Glyma.19G252600.1-5	2	0	0	13	8	0	2
Glyma.16G029000.1-6	4	0	0	12	10	1	2
Glyma.07G060400.1-7	15	0	0	19	14	2	3
Glyma.13G075000.1-8	0	2	0	9	2	0	0
Glyma.16G168400.1-9	2	0	1	20	30	0	0
Glyma.02G082800.1-10	4	3	3	29	12	1	2
Glyma.12G036400.1-11	3	0	2	27	4	1	1
Glyma.11G065000.1-12	6	0	1	24	10	0	2
Glyma.20G113600.1-13	0	0	1	15	8	0	0
Glyma.08G183600.1-14	3	1	1	14	10	0	0
Glyma.10G162100.1-15	0	0	1	13	22	1	1
GeneAtlas Tissue Sample	Etiolated seedling 5d.dark mesh water	18.39		High
GeneAtlas Tissue Sample	Germ shoot 6d.dark mesh water	20.119		High
GeneAtlas Tissue Sample	Leaf 1 2wk.highlight	12.435
GeneAtlas Tissue Sample	Leaf 2 2wk.highlight	18.713		High
GeneAtlas Tissue Sample	Leaf 3 2wk.highlight	5.236	Low
GeneAtlas Tissue Sample	Leaf 4 2wk.highlight	5.223	Low
GeneAtlas Tissue Sample	Leaf 5 2wk.highlight	9.079	Low
GeneAtlas Tissue Sample	Leaf 6 2wk.highlight	17.579		High
GeneAtlas Tissue Sample	Panicle stage1.highlight	16.557		High
GeneAtlas Tissue Sample	Panicle stage2.highlight	21.349		High
GeneAtlas Tissue Sample	Root 10d.light	33.507	High	High
GeneAtlas Tissue Sample	Root.ammonia	37.189	High	High
GeneAtlas Tissue Sample	Root.drought	22.574		High
GeneAtlas Tissue Sample	Root.nitrate	36.389	High	High
GeneAtlas Tissue Sample	Root.urea	29.241		High
GeneAtlas Tissue Sample	Shoot 1wk.highlight	23.455		High
GeneAtlas Tissue Sample	Total aerial.blue light	19.275		High
GeneAtlas Tissue Sample	Total aerial.dark	20.284		High
GeneAtlas Tissue Sample	Total aerial.far red light	17.478		High
GeneAtlas Tissue Sample	Total aerial.red light	20.223		High
	Etiolated seedling 5d.dark mesh water	0
	Germ shoot 6d.dark mesh water	0
	Leaf 1 2wk.highlight	0
	Leaf 2 2wk.highlight	0
	Leaf 3 2wk.highlight	0
	Leaf 4 2wk.highlight	0
	Leaf 5 2wk.highlight	0
	Leaf 6 2wk.highlight	0
	Panicle stage1.highlight	0.2
	Panicle stage2.highlight	0.222
	Root 10d.light	0.008
	Root.ammonia	0
	Root.drought	0.051
	Root.nitrate	0
	Root.urea	0
	Shoot 1wk.highlight	0
	Total aerial.blue light	0
	Total aerial.dark	0.006
	Total aerial.far red light	0
	Total aerial.red light	0
